# Supplementary material for: ﻿Agapeteshongheensis (Ericaceae), a new species from Yunnan, China
Source: PhytoKeys. 2025 Jan 20;251:167–74. doi: 10.3897/phytokeys.251.137015 (PMC11773354; doi:10.3897/phytokeys.251.137015)
Supplement: XML Treatment for Agapetes hongheensis [file phytokeys.251.137015-treatment1.xml]

<!DOCTYPE tp:taxon-treatment
  PUBLIC "-//TaxonX//DTD Taxonomic Treatment Publishing DTD v0 20100105//EN" "tax-treatment-NSO.dtd">
<tp:taxon-treatment xmlns:tp="http://www.plazi.org/taxpub"><tp:treatment-meta><kwd-group><label>Taxon classification</label><kwd>
              <named-content content-type="kingdom">Plantae</named-content>
            </kwd><kwd>
              <named-content content-type="order">Ericales</named-content>
            </kwd><kwd>
              <named-content content-type="family">Ericaceae</named-content>
            </kwd></kwd-group><mixed-citation publication-type="journal"><person-group><name><surname>Zou</surname><given-names>Chun-Yu</given-names></name><name><surname>Wang</surname><given-names>Bing-Mou</given-names></name><name><surname>Huang</surname><given-names>Yu-Song</given-names></name><name><surname>Tong</surname><given-names>Yi-Hua</given-names></name></person-group><article-title>﻿<italic><tp:taxon-name><tp:taxon-name-part taxon-name-part-type="genus" reg="Agapetes">Agapetes</tp:taxon-name-part><tp:taxon-name-part taxon-name-part-type="species" reg="hongheensis">hongheensis</tp:taxon-name-part></tp:taxon-name></italic> (<tp:taxon-name><tp:taxon-name-part taxon-name-part-type="family">Ericaceae</tp:taxon-name-part></tp:taxon-name>), a new species from Yunnan, China</article-title><source>PhytoKeys</source><day>20</day><month>01</month><year>2025</year><volume>251</volume><fpage>167</fpage><lpage>174</lpage><pub-id pub-id-type="doi">10.3897/phytokeys.251.137015</pub-id></mixed-citation></tp:treatment-meta><tp:nomenclature><label>﻿</label><tp:taxon-name>
            <object-id xmlns:xlink="http://www.w3.org/1999/xlink" content-type="arpha" xlink:type="simple">45A015BC-3D06-54DF-BA3C-F3CB5C8AD178</object-id>
            <tp:taxon-name-part taxon-name-part-type="genus" reg="Agapetes">Agapetes</tp:taxon-name-part>
            <tp:taxon-name-part taxon-name-part-type="species" reg="hongheensis">hongheensis</tp:taxon-name-part>
            <object-id xmlns:xlink="http://www.w3.org/1999/xlink" content-type="ipni" xlink:type="simple">urn:lsid:ipni.org:names:77355470-1</object-id>
          </tp:taxon-name><tp:taxon-authority>Y.H. Tong &amp; C.Y. Zou</tp:taxon-authority><tp:taxon-status xmlns:xlink="http://www.w3.org/1999/xlink" xlink:type="simple">sp. nov.</tp:taxon-status><xref ref-type="fig" rid="F1">Fig. 1</xref></tp:nomenclature><tp:treatment-sec sec-type="material" id="SECID0EIEAC"><title>Type.</title><p>China • Yunnan, Honghe Hani and Yi Autonomous Prefecture, Yuanyang County, Ezha Town, Yanjia Village, epiphytic on trees in the forest, elevation 1872 m, 12 Sep 2023, <italic>C.Y. Zou &amp; J.Q. Huang ZCY5280</italic> (holotype: IBK!; isotype: IBSC!).</p></tp:treatment-sec><tp:treatment-sec sec-type="diagnosis" id="SECID0EQEAC"><title>Diagnosis.</title><p><italic><tp:taxon-name><tp:taxon-name-part taxon-name-part-type="genus" reg="Agapetes">Agapetes</tp:taxon-name-part><tp:taxon-name-part taxon-name-part-type="species" reg="hongheensis">hongheensis</tp:taxon-name-part></tp:taxon-name></italic> is similar to <italic><tp:taxon-name><tp:taxon-name-part taxon-name-part-type="genus" reg="Agapetes">A.</tp:taxon-name-part><tp:taxon-name-part taxon-name-part-type="species" reg="mannii">mannii</tp:taxon-name-part></tp:taxon-name></italic> Hemsl. (Fig. <xref ref-type="fig" rid="F2">2</xref>) and <italic><tp:taxon-name><tp:taxon-name-part taxon-name-part-type="genus" reg="Agapetes">A.</tp:taxon-name-part><tp:taxon-name-part taxon-name-part-type="species" reg="hosseana">hosseana</tp:taxon-name-part></tp:taxon-name></italic> Diels, but differs from the former by its linear or narrowly oblong and bullate leaf blade with a strongly recurved margin (Fig. <xref ref-type="fig" rid="F1">1B, C</xref>) and obvious reticulate veinlets adaxially (Fig. <xref ref-type="fig" rid="F1">1J, K</xref>), and larger flowers with yellow green and glabrous internal surface of the corollas, and can be distinguished from the latter by having glabrous twigs, linear or narrowly oblong leaf blades, yellow green corollas and exerted style.</p><fig id="F1" position="float" orientation="portrait"><object-id xmlns:xlink="http://www.w3.org/1999/xlink" content-type="doi" xlink:type="simple">10.3897/phytokeys.251.137015.figure1</object-id><object-id xmlns:xlink="http://www.w3.org/1999/xlink" content-type="arpha" xlink:type="simple">96C7E84E-8C72-55F1-B6A4-F4BB555CC057</object-id><label>Figure 1.</label><caption><p><italic><tp:taxon-name><tp:taxon-name-part taxon-name-part-type="genus" reg="Agapetes">Agapetes</tp:taxon-name-part><tp:taxon-name-part taxon-name-part-type="species" reg="hongheensis">hongheensis</tp:taxon-name-part></tp:taxon-name></italic><bold>A</bold> habit <bold>B</bold> flowering branch <bold>C</bold> fruiting branches with young fruits <bold>D</bold> flowers of different development periods <bold>E</bold> longitudinal section of flower <bold>F</bold> androecium and lateral view of stamens <bold>G</bold> fruits of different development periods <bold>H</bold> transverse section of young fruit <bold>I</bold> longitudinal section of young fruit <bold>J</bold> adaxial view of fresh and dry leaves <bold>K</bold> abaxial view of fresh and dry leaves. Photographed by Chun-Yu Zou based on the holotype. Scale bars: 5 cm (<bold>B, C</bold>); 2 cm (<bold>J, K</bold>); 1 cm (<bold>D, E, F, G, I</bold>); 5 mm (<bold>H</bold>).</p></caption><graphic xmlns:xlink="http://www.w3.org/1999/xlink" xlink:href="phytokeys-251-167_article-137015__-g001.jpg" position="float" orientation="portrait" xlink:type="simple" id="oo_1223924.jpg"><uri content-type="original_file" xlink:type="simple">https://binary.pensoft.net/fig/1223924</uri></graphic></fig><fig id="F2" position="float" orientation="portrait"><object-id xmlns:xlink="http://www.w3.org/1999/xlink" content-type="doi" xlink:type="simple">10.3897/phytokeys.251.137015.figure2</object-id><object-id xmlns:xlink="http://www.w3.org/1999/xlink" content-type="arpha" xlink:type="simple">89C2BD73-6E03-55BC-A0E6-D9A38B8DB4E5</object-id><label>Figure 2.</label><caption><p><italic><tp:taxon-name><tp:taxon-name-part taxon-name-part-type="genus" reg="Agapetes">Agapetes</tp:taxon-name-part><tp:taxon-name-part taxon-name-part-type="species" reg="mannii">mannii</tp:taxon-name-part></tp:taxon-name></italic><bold>A, B</bold> flowering branches <bold>C</bold> flowers of different development periods (left) and longitudinal section of flower (right) <bold>D</bold> flower with corolla and stamens removed (left) and androecium (right) <bold>E</bold> adaxial and lateral view of stamens <bold>F</bold> adaxial view of fresh and dry leaves <bold>G</bold> abaxial view of fresh and dry leaves. Photographed by Chun-Yu Zou based on <italic>Chun-Yu Zou and Jin-Quan Huang ZCY5446</italic> (IBK). Scale bars: 2.5 cm (<bold>B</bold>); 1.5 cm (<bold>D, E, F, G</bold>); 1 cm (<bold>C</bold>).</p></caption><graphic xmlns:xlink="http://www.w3.org/1999/xlink" xlink:href="phytokeys-251-167_article-137015__-g002.jpg" position="float" orientation="portrait" xlink:type="simple" id="oo_1223925.jpg"><uri content-type="original_file" xlink:type="simple">https://binary.pensoft.net/fig/1223925</uri></graphic></fig></tp:treatment-sec><tp:treatment-sec sec-type="description" id="SECID0EFJAC"><title>Description.</title><p>Shrubs epiphytic, ca. 2 m tall. Root tubers spindle-like or globose, 20–30 cm in diameter. Stems erect. Twigs slightly angled, glabrous. Leaves spirally alternate, often crowded at the apex of branchlets; petiole ca. 1 mm long, glabrous; leaf blade linear or narrowly oblong, 3.0–5.5 × 0.5–1.0 cm, length width ratio 4.95/1, leathery, glabrous, adaxially bullate, midvein raised on both surfaces, lateral veins raised, veinlets conspicuous, abaxially smooth, base cuneate, apex rounded, margin recurved, entire. Flowers solitary or 2, axillary or on old leafless stem; bracteoles 2, basal, triangular, ca. 0.8 mm long, glabrous; pedicles dark red, 7–11 mm long, expanded upwards, glabrous or sparsely pubescent. Calyx tube pastel red, ca. 3 mm long, sparsely pubescent; limb divided nearly 1/3; lobes triangular, ca. 2 × 1.5 mm, apex acute. Corolla yellowish green, tubular; tube 1.9–2.3 cm long, glabrous on both sides; lobes recurved, triangular, ca. 2 mm long. Stamens 10, 1.8–1.9 cm long; filaments flat, 1.2–1.3 cm long, densely pubescent; anthers ca. 6 mm long; thecae ca. 3 mm long; tubules ca. 3 mm long, with 2 erect spurs, spurs ca. 2 mm long. Style glabrous, 1.8–2.3 cm long, exerted from corolla; stigma punctate. Berries globose, almost glabrous, bright red to purple when ripe, 5–8 mm in diameter.</p></tp:treatment-sec><tp:treatment-sec sec-type="phenology" id="SECID0EKJAC"><title>Phenology.</title><p><italic><tp:taxon-name><tp:taxon-name-part taxon-name-part-type="genus" reg="Agapetes">Agapetes</tp:taxon-name-part><tp:taxon-name-part taxon-name-part-type="species" reg="hongheensis">hongheensis</tp:taxon-name-part></tp:taxon-name></italic> is known to flower in September-October and fruit in January the next year.</p></tp:treatment-sec><tp:treatment-sec sec-type="etymology" id="SECID0E2JAC"><title>Etymology.</title><p>The species epithet denotes where it was found, viz. Honghe Hani and Yi Autonomous Prefecture.</p></tp:treatment-sec><tp:treatment-sec sec-type="distribution" id="SECID0EAKAC"><title>Distribution and habitat.</title><p>This new species is known only from the type locality, i.e. Yuanyang County, Yunnan Province, China. It grows on the trunks of trees like <italic><tp:taxon-name><tp:taxon-name-part taxon-name-part-type="genus" reg="Phoebe">Phoebe</tp:taxon-name-part><tp:taxon-name-part taxon-name-part-type="species" reg="macrocarpa">macrocarpa</tp:taxon-name-part></tp:taxon-name></italic> C. Y. Wu in evergreen broad-leaf forests at an elevation of 1900 m.</p></tp:treatment-sec><tp:treatment-sec sec-type="Similar species and notes" id="SECID0ERKAC"><title>Similar species and notes.</title><p><italic><tp:taxon-name><tp:taxon-name-part taxon-name-part-type="genus" reg="Agapetes">Agapetes</tp:taxon-name-part><tp:taxon-name-part taxon-name-part-type="species" reg="hongheensis">hongheensis</tp:taxon-name-part></tp:taxon-name></italic> is assigned to <tp:taxon-name><tp:taxon-name-part taxon-name-part-type="genus" reg="Agapetes">Agapetes</tp:taxon-name-part><tp:taxon-name-part taxon-name-part-type="infraspecific-rank">ser.</tp:taxon-name-part><tp:taxon-name-part taxon-name-part-type="series" reg="Longifiles">Longifiles</tp:taxon-name-part></tp:taxon-name><xref ref-type="bibr" rid="B1">Airy Shaw (1935</xref>: 25), which is characterized by fasciculate inflorescence or solitary flower, and elongated filaments longer than anthers and spurred anther (<xref ref-type="bibr" rid="B1">Airy Shaw 1935</xref>, <xref ref-type="bibr" rid="B5">1959</xref>). In the ser. <tp:taxon-name><tp:taxon-name-part taxon-name-part-type="genus" reg="Agapetes"/><tp:taxon-name-part taxon-name-part-type="series" reg="Longifiles">Longifiles</tp:taxon-name-part></tp:taxon-name>, except our new species, only two other species, viz., <italic><tp:taxon-name><tp:taxon-name-part taxon-name-part-type="genus" reg="Agapetes">A.</tp:taxon-name-part><tp:taxon-name-part taxon-name-part-type="species" reg="mannii">mannii</tp:taxon-name-part></tp:taxon-name></italic> and <italic><tp:taxon-name><tp:taxon-name-part taxon-name-part-type="genus" reg="Agapetes">A.</tp:taxon-name-part><tp:taxon-name-part taxon-name-part-type="species" reg="hosseana">hosseana</tp:taxon-name-part></tp:taxon-name></italic>, have leaf blade with a round apex and tubular corolla with a glabrous external surface. These two species can be easily distinguished from our new species due to their very distinct morphology of the leaf blade and twigs, and corolla color and length. A more detailed comparison among these morphologically similar species is presented in Table <xref ref-type="table" rid="T1">1</xref>.</p><table-wrap id="T1" position="float" orientation="portrait"><label>Table 1.</label><caption><p>A morphological comparison among <italic><tp:taxon-name><tp:taxon-name-part taxon-name-part-type="genus" reg="Agapetes">Agapetes</tp:taxon-name-part><tp:taxon-name-part taxon-name-part-type="species" reg="hongheensis">hongheensis</tp:taxon-name-part></tp:taxon-name></italic>, <italic><tp:taxon-name><tp:taxon-name-part taxon-name-part-type="genus" reg="Agapetes">A.</tp:taxon-name-part><tp:taxon-name-part taxon-name-part-type="species" reg="mannii">mannii</tp:taxon-name-part></tp:taxon-name></italic> and <italic><tp:taxon-name><tp:taxon-name-part taxon-name-part-type="genus" reg="Agapetes">A.</tp:taxon-name-part><tp:taxon-name-part taxon-name-part-type="species" reg="hosseana">hosseana</tp:taxon-name-part></tp:taxon-name></italic>. Data of <italic><tp:taxon-name><tp:taxon-name-part taxon-name-part-type="genus" reg="Agapetes">A.</tp:taxon-name-part><tp:taxon-name-part taxon-name-part-type="species" reg="mannii">mannii</tp:taxon-name-part></tp:taxon-name></italic> and <italic><tp:taxon-name><tp:taxon-name-part taxon-name-part-type="genus" reg="Agapetes">A.</tp:taxon-name-part><tp:taxon-name-part taxon-name-part-type="species" reg="hosseana">hosseana</tp:taxon-name-part></tp:taxon-name></italic> are from <xref ref-type="bibr" rid="B8">Fang and Stevens (2005)</xref> and <xref ref-type="bibr" rid="B19">Watthana (2012)</xref>.</p></caption><table id="TID0EB5AE" rules="all"><tbody><tr><th rowspan="1" colspan="1">Character</th><th rowspan="1" colspan="1">
                    <italic>
                      <tp:taxon-name><tp:taxon-name-part taxon-name-part-type="genus" reg="Agapetes">A.</tp:taxon-name-part><tp:taxon-name-part taxon-name-part-type="species" reg="hongheensis">hongheensis</tp:taxon-name-part></tp:taxon-name>
                    </italic>
                  </th><th rowspan="1" colspan="1">
                    <italic>
                      <tp:taxon-name><tp:taxon-name-part taxon-name-part-type="genus" reg="Agapetes">A.</tp:taxon-name-part><tp:taxon-name-part taxon-name-part-type="species" reg="mannii">mannii</tp:taxon-name-part></tp:taxon-name>
                    </italic>
                  </th><th rowspan="1" colspan="1">
                    <italic>
                      <tp:taxon-name><tp:taxon-name-part taxon-name-part-type="genus" reg="Agapetes">A.</tp:taxon-name-part><tp:taxon-name-part taxon-name-part-type="species" reg="hosseana">hosseana</tp:taxon-name-part></tp:taxon-name>
                    </italic>
                  </th></tr><tr><td rowspan="1" colspan="1">Twigs</td><td rowspan="1" colspan="1">Slightly angled, glabrous</td><td rowspan="1" colspan="1">Terete, densely puberulous</td><td rowspan="1" colspan="1">Terete, setose</td></tr><tr><td rowspan="1" colspan="1">Leaf blade</td><td rowspan="1" colspan="1">Linear or narrowly oblong, 3.0–5.5 × 0.5–1.0 cm</td><td rowspan="1" colspan="1">Obovate, elliptic or spathulate, 1.1–2.5 × 0.5–1.1 cm</td><td rowspan="1" colspan="1">Oblanceolate, obovate, oblanceolate-oblong to elliptic, 1.7–3.5 × 0.6–2 cm</td></tr><tr><td rowspan="1" colspan="1">Veinlets on adaxial surface</td><td rowspan="1" colspan="1">Conspicuous</td><td rowspan="1" colspan="1">Inconspicuous</td><td rowspan="1" colspan="1">Inconspicuous</td></tr><tr><td rowspan="1" colspan="1">Pedicle length</td><td rowspan="1" colspan="1">Ca. 1 cm</td><td rowspan="1" colspan="1">0.4–0.8 cm</td><td rowspan="1" colspan="1">1–1.8 cm</td></tr><tr><td rowspan="1" colspan="1">Calyx limb</td><td rowspan="1" colspan="1">Divided nearly 1/3, lobes triangular</td><td rowspan="1" colspan="1">Divided nearly 1/2, lobes subtriangular</td><td rowspan="1" colspan="1">Divided 1/3 to 1/2, lobes short triangular</td></tr><tr><td rowspan="1" colspan="1">Corolla color</td><td rowspan="1" colspan="1">Yellow green</td><td rowspan="1" colspan="1">White or greenish white, rarely reddish</td><td rowspan="1" colspan="1">Bright red, orange-red, rarely light green</td></tr><tr><td rowspan="1" colspan="1">Corolla indumentum</td><td rowspan="1" colspan="1">Glabrous on both sides</td><td rowspan="1" colspan="1">Glabrous outside, pubescent inside</td><td rowspan="1" colspan="1">Glabrous on both sides</td></tr><tr><td rowspan="1" colspan="1">Corolla length</td><td rowspan="1" colspan="1">1.9–2.3 cm</td><td rowspan="1" colspan="1">Ca. 1.6 cm</td><td rowspan="1" colspan="1">1.5–2.3 cm</td></tr><tr><td rowspan="1" colspan="1">Stamen length</td><td rowspan="1" colspan="1">1.8–1.9 cm</td><td rowspan="1" colspan="1">Ca. 1.5 cm</td><td rowspan="1" colspan="1">1.3–1.7 cm</td></tr><tr><td rowspan="1" colspan="1">Filaments</td><td rowspan="1" colspan="1">Densely pubescent</td><td rowspan="1" colspan="1">Densely pubescent</td><td rowspan="1" colspan="1">Sparsely pubescent</td></tr><tr><td rowspan="1" colspan="1">Style</td><td rowspan="1" colspan="1">Exerted</td><td rowspan="1" colspan="1">Exerted</td><td rowspan="1" colspan="1">Included</td></tr></tbody></table></table-wrap><p>We also tried to perform a microscopic comparison of leaf epidermis and pollen exine sculpture morphology of <italic><tp:taxon-name><tp:taxon-name-part taxon-name-part-type="genus" reg="Agapetes">A.</tp:taxon-name-part><tp:taxon-name-part taxon-name-part-type="species" reg="hongheensis">hongheensis</tp:taxon-name-part></tp:taxon-name></italic> (Fig. <xref ref-type="fig" rid="F3">3A–D</xref>) and <italic><tp:taxon-name><tp:taxon-name-part taxon-name-part-type="genus" reg="Agapetes">A.</tp:taxon-name-part><tp:taxon-name-part taxon-name-part-type="species" reg="mannii">mannii</tp:taxon-name-part></tp:taxon-name></italic> (Fig. <xref ref-type="fig" rid="F3">3E–H</xref>). The midveins of both <italic><tp:taxon-name><tp:taxon-name-part taxon-name-part-type="genus" reg="Agapetes">Agapetes</tp:taxon-name-part><tp:taxon-name-part taxon-name-part-type="species" reg="hongheensis">hongheensis</tp:taxon-name-part></tp:taxon-name></italic> and <italic><tp:taxon-name><tp:taxon-name-part taxon-name-part-type="genus" reg="Agapetes">A.</tp:taxon-name-part><tp:taxon-name-part taxon-name-part-type="species" reg="mannii">mannii</tp:taxon-name-part></tp:taxon-name></italic> are prominently elevated adaxially and abaxially. The veinlets of <italic><tp:taxon-name><tp:taxon-name-part taxon-name-part-type="genus" reg="Agapetes">A.</tp:taxon-name-part><tp:taxon-name-part taxon-name-part-type="species" reg="hongheensis">hongheensis</tp:taxon-name-part></tp:taxon-name></italic> are distinctly raised adaxially and form a reticulate pattern (Figs <xref ref-type="fig" rid="F1">1J, K</xref>, <xref ref-type="fig" rid="F3">3C</xref>), while the veinlets of <italic><tp:taxon-name><tp:taxon-name-part taxon-name-part-type="genus" reg="Agapetes">A.</tp:taxon-name-part><tp:taxon-name-part taxon-name-part-type="species" reg="mannii">mannii</tp:taxon-name-part></tp:taxon-name></italic> are not obvious (Figs <xref ref-type="fig" rid="F2">2F, G</xref>, <xref ref-type="fig" rid="F3">3G</xref>). The pollen grains of <italic><tp:taxon-name><tp:taxon-name-part taxon-name-part-type="genus" reg="Agapetes">Agapetes</tp:taxon-name-part><tp:taxon-name-part taxon-name-part-type="species" reg="hongheensis">hongheensis</tp:taxon-name-part></tp:taxon-name></italic> are sub-spheroidal tetrahedral tetrads with a diameter of 36.81 ± 1.47 μm, and the ornamentation of both apocolpium and mesocolpium are granulate (Fig. <xref ref-type="fig" rid="F3">3A, B</xref>). By comparison, the tetrads of <italic><tp:taxon-name><tp:taxon-name-part taxon-name-part-type="genus" reg="Agapetes">A.</tp:taxon-name-part><tp:taxon-name-part taxon-name-part-type="species" reg="mannii">mannii</tp:taxon-name-part></tp:taxon-name></italic> are of a smaller size, averaging 35.53 ± 1.54 μm in diameter, with a similar granulate ornamentation on both apocolpium and mesocolpium (Fig. <xref ref-type="fig" rid="F3">3E, F</xref>). There seems to be little difference between the two species on pollen exine sculpture.</p><fig id="F3" position="float" orientation="portrait"><object-id xmlns:xlink="http://www.w3.org/1999/xlink" content-type="doi" xlink:type="simple">10.3897/phytokeys.251.137015.figure3</object-id><object-id xmlns:xlink="http://www.w3.org/1999/xlink" content-type="arpha" xlink:type="simple">FE193C51-43E8-51BD-97C9-8287A166AF8F</object-id><label>Figure 3.</label><caption><p><bold>A, B</bold> the apocolpium ornamentation and the mesocolpium ornamentation of the pollen grains of <italic><tp:taxon-name><tp:taxon-name-part taxon-name-part-type="genus" reg="Agapetes">Agapetes</tp:taxon-name-part><tp:taxon-name-part taxon-name-part-type="species" reg="hongheensis">hongheensis</tp:taxon-name-part></tp:taxon-name></italic>, from holotype <bold>C, D</bold> the adaxial and abaxial leaf epidermis of <italic><tp:taxon-name><tp:taxon-name-part taxon-name-part-type="genus" reg="Agapetes">A.</tp:taxon-name-part><tp:taxon-name-part taxon-name-part-type="species" reg="hongheensis">hongheensis</tp:taxon-name-part></tp:taxon-name></italic> under stereoscope with a magnification of 20X <bold>E, F</bold> the apocolpium ornamentation and the mesocolpium ornamentation of the pollen grains of <italic><tp:taxon-name><tp:taxon-name-part taxon-name-part-type="genus" reg="Agapetes">A.</tp:taxon-name-part><tp:taxon-name-part taxon-name-part-type="species" reg="mannii">mannii</tp:taxon-name-part></tp:taxon-name></italic>, from <italic>Chun-Yu Zou and Jin-Quan Huang ZCY5446</italic> (IBK) <bold>G, H</bold> the adaxial and abaxial leaf epidermis of <italic><tp:taxon-name><tp:taxon-name-part taxon-name-part-type="genus" reg="Agapetes">A.</tp:taxon-name-part><tp:taxon-name-part taxon-name-part-type="species" reg="mannii">mannii</tp:taxon-name-part></tp:taxon-name></italic> under stereoscope with a magnification of 20X.</p></caption><graphic xmlns:xlink="http://www.w3.org/1999/xlink" xlink:href="phytokeys-251-167_article-137015__-g003.jpg" position="float" orientation="portrait" xlink:type="simple" id="oo_1223926.jpg"><uri content-type="original_file" xlink:type="simple">https://binary.pensoft.net/fig/1223926</uri></graphic></fig></tp:treatment-sec><ref-list><ref id="B1"><mixed-citation xmlns:xlink="http://www.w3.org/1999/xlink" xlink:type="simple"><person-group><name name-style="western"><surname>Airy Shaw</surname><given-names>HK</given-names></name></person-group> (<year>1935</year>) Studies in the <tp:taxon-name><tp:taxon-name-part taxon-name-part-type="order">Ericales</tp:taxon-name-part></tp:taxon-name>: I. New and less-known species of <italic><tp:taxon-name><tp:taxon-name-part taxon-name-part-type="genus">Agapetes</tp:taxon-name-part></tp:taxon-name></italic>. Bulletin of Miscellaneous Information. Royal Gardens, Kew, 24–53. <ext-link xlink:href="10.2307/4120576" ext-link-type="doi" xlink:type="simple">https://doi.org/10.2307/4120576</ext-link></mixed-citation></ref><ref id="B5"><mixed-citation xmlns:xlink="http://www.w3.org/1999/xlink" xlink:type="simple"><person-group><name name-style="western"><surname>Airy Shaw</surname><given-names>HK</given-names></name></person-group> (<year>1959</year>) <article-title>Studies in the <tp:taxon-name><tp:taxon-name-part taxon-name-part-type="order">Ericales</tp:taxon-name-part></tp:taxon-name>: XI. Further new species and notes on the <italic><tp:taxon-name><tp:taxon-name-part taxon-name-part-type="genus">Agapetes</tp:taxon-name-part></tp:taxon-name></italic> of continental Asia.</article-title><source>Kew Bulletin</source><volume>13</volume>(<issue>3</issue>): <fpage>469</fpage>–<lpage>513</lpage>. <ext-link xlink:href="10.2307/4118130" ext-link-type="doi" xlink:type="simple">https://doi.org/10.2307/4118130</ext-link></mixed-citation></ref><ref id="B8"><mixed-citation xmlns:xlink="http://www.w3.org/1999/xlink" xlink:type="simple"><person-group><name name-style="western"><surname>Fang</surname><given-names>RC</given-names></name><name name-style="western"><surname>Stevens</surname><given-names>PF</given-names></name></person-group> (<year>2005</year>) <article-title><italic><tp:taxon-name><tp:taxon-name-part taxon-name-part-type="genus">Agapetes</tp:taxon-name-part></tp:taxon-name></italic>.</article-title> In: <person-group><name name-style="western"><surname>Wu</surname><given-names>ZY</given-names></name><name name-style="western"><surname>Raven</surname><given-names>PH</given-names></name></person-group> (<role>Eds</role>) <issue-title>Flora of China, Vol.</issue-title><source>14. Science Press, Miss. Bot. Gard. Press</source>, <fpage>504</fpage>–<lpage>517</lpage>.</mixed-citation></ref><ref id="B19"><mixed-citation xmlns:xlink="http://www.w3.org/1999/xlink" xlink:type="simple"><person-group><name name-style="western"><surname>Watthana</surname><given-names>S</given-names></name></person-group> (<year>2012</year>) <article-title>The genus <italic><tp:taxon-name><tp:taxon-name-part taxon-name-part-type="genus">Agapetes</tp:taxon-name-part></tp:taxon-name></italic> D.Don ex G.Don (<tp:taxon-name><tp:taxon-name-part taxon-name-part-type="family">Ericaceae</tp:taxon-name-part></tp:taxon-name>) in Thailand.</article-title><source>Thai Journal of Botany</source><volume>4</volume>: <fpage>99</fpage>–<lpage>116</lpage>. <ext-link xlink:href="10.1017/S0960428601000737" ext-link-type="doi" xlink:type="simple">https://doi.org/10.1017/S0960428601000737</ext-link></mixed-citation></ref></ref-list></tp:taxon-treatment>
